# Supplementary material for: Developmental expression of membrane type 4-matrix metalloproteinase (Mt4-mmp/Mmp17) in the mouse embryo
Source: PLoS One. 2017 Sep 19;12(9):e0184767. doi: 10.1371/journal.pone.0184767 (PMC5604975; doi:10.1371/journal.pone.0184767)
Supplement: S3 Fig — (XLSX) [file pone.0184767.s003.xlsx]

## Sheet: Q-PCR
MT4(E10,5)	WT1	WT2	WT3		MT4(E10,5)	HT1	HT2	HT3
WT 2	1	1	1		WT 2	1	1	1
Cortex	0.00968522	0.0178307	0.0097343		Cortex	0.00783475	0.00844273	0.00954248
Forelimb	0.00897421	0.0104779	0.00967958		Forelimb	0.00158393	0.00183728	0.00217438
Tail	0.0130983	0.0164056	0.0144408		Tail	0.00978778	0.0128948	0.0100003
Heart	0.00490625	0.00428858	0.00525262		Heart	0.00374285	0.00247329	0.00157739
MT4(E12,5)	WT1	WT2	WT3		MT4(E12,5)	HT1	HT2	HT3
WT 2	1	1	1		WT 2	1	1	1
Cortex	0.243893	0.284785	0.301878		Cortex	0.304872	0.214724	0.153892
Forelimb	0.103847	0.0925763	0.132304		Forelimb	0.0428746	0.0537239	0.0600824
Tail	0.154197	0.146976	0.185786		Tail	0.0399839	0.0278393	0.0212895
Heart	0.0901336	0.100127	0.0742021		Heart	0.0178329	0.0238485	0.0297274
MT4(E14,5)	WT1	WT2	WT3		MT4(E14,5)	HT1	HT2	HT3
WT 2	1	1	1		WT 2	1	1	1
Cortex	1.70476	1.81783	1.72007		Cortex	0.958294	0.890732	0.725363
Forelimb	0.150324	0.181773	0.127438		Forelimb	0.0565162	0.0488761	0.0397113
Tail	0.189283	0.129285	0.100034		Tail	0.0292813	0.0396777	0.0481288
Heart	0.0348298	0.0102385	0.0228398		Heart	0.0143294	0.0123825	0.0240003
Eye	0.0243534	0.0193239	0.0234274		Eye	0.00682784	0.00783364	0.00852717
Mesencephalon	0.673264	0.700237	0.722836		Mesencephalon	0.133829	0.121069	0.142938
Hindbrain	0.218223	0.153487	0.249833		Hindbrain	0.0718239	0.0642081	0.0573729
Spinal cord	0.312326	0.217428	0.242978		Spinal cord	0.138983	0.090804	0.0232398
Olfactory bulb	0.253729	0.202206	0.173728		Olfactory bulb	0.223389	0.110637	0.0999837

## Sheet: WB
	WB1	MT4			Tub	MT4/tub
WT pata	1	4740518		1	16109711	0.294265
WT medula	2	7266569		2	22853690	0.31796
WT Cortex	3	23579024		3	27655560	0.852596
Het pata	4	4976397		4	13478882	0.3692
Het medula	5	7362054		5	21996054	0.334699
Het cortex	6	15938903		6	21505832	0.741143
	WB2	MT4			Tub
WT pata	1	3633569		1	13949669	0.260477
WT medula	2	11557761		2	18090154	0.638898
WT Cortex	3	22421539		3	18133083	1.2365
Het pata	4	6287518		4	11200619	0.561355
Het medula	5	11200418		5	19765083	0.566677
Het cortex	6	22156832		6	24478447	0.905157
	WB3	MT4			Tub
WT pata	1	8690640		1	14098832	0.616409
WT medula	2	16815711		2	28063368	0.599205
WT Cortex	3	34428338		3	32818217	1.04906
Het pata	4	6721175		4	11495761	0.584666
Het medula	5	13142054		5	28759953	0.456957
Het cortex	6	21567489		6	32796581	0.657614

## Sheet: Neural tube patterning
		Count	NT Area	% cells
Nkx6.1	WT1	167	140335	0.119001
	WT2	119	128277	0.0927677
	WT3	97	118176	0.0820807
	WT4	109	123036	0.0885917
	WT5	109	117042	0.0931293
	WT6	86	40296.4	0.213419
	WT7	91	38738.5	0.234908
	WT8	94	42924.1	0.218991
	WT9	98	39606.3	0.247436
	WT10	100	41169.4	0.242899
	WT11	128	118385	0.108122
	WT12	108	101991	0.105892
	WT13	108	87612.3	0.12327
	WT14	128	95520.6	0.134002
	WT15	109	88118.6	0.123697
		Count	NT Area	% cells
Olig2	WT1	25	140335	0.0178145
	WT2	18	128277	0.0140321
	WT3	23	118176	0.0194624
	WT4	21	123036	0.0170681
	WT5	23	117042	0.0196511
	WT6	44	40296.4	0.109191
	WT7	44	38738.5	0.113582
	WT8	49	42924.1	0.114155
	WT9	36	39606.3	0.0908947
	WT10	46	41169.4	0.111734
	WT11	50	118385	0.0422352
	WT12	56	101991	0.0549069
	WT13	49	87612.3	0.0559282
	WT14	53	95520.6	0.0554854
	WT15	40	88118.6	0.0453934
		Count	NT Area	% cells
Nkx6.1	HT1	98	77405.8	0.126606
Nkx6.1	HT2	83	63084	0.131571
Nkx6.1	HT3	80	57819.6	0.138361
Nkx6.1	HT4	73	62051.7	0.117644
Nkx6.1	HT5	100	77779.7	0.128568
Nkx6.1	HT6	117	89515.3	0.130704
Nkx6.1	HT7	142	104987	0.135255
Nkx6.1	HT8	86	90192.5	0.0953516
Nkx6.1	HT9	87	71236.7	0.122128
Nkx6.1	HT10	105	100451	0.104529
Nkx6.1	HT11	82	69096	0.118675
		Count	NT Area	% cells
Olig2	HT1	36	77405.8	0.0465082
Olig2	HT2	30	63084	0.0475556
Olig2	HT3	34	57819.6	0.0588035
Olig2	HT4	34	62051.7	0.054793
Olig2	HT5	39	77779.7	0.0501416
Olig2	HT6	34	89515.3	0.0379823
Olig2	HT7	27	104987	0.0257175
Olig2	HT8	30	90192.5	0.0332622
Olig2	HT9	17	71236.7	0.0238641
Olig2	HT10	31	100451	0.0308608
Olig2	HT11	22	69096	0.0318398
Nkx6.1		Count	NT Area	% cells
	KO1	172	140076	0.122791
	KO2	151	150808	0.100127
	KO3	140	147283	0.0950551
	KO4	177	143044	0.123738
	KO5	176	146649	0.120015
	KO6	141	97078.5	0.145243
	KO7	154	101563	0.151631
	KO8	149	105585	0.141118
	KO9	159	108328	0.146777
	KO10	130	97504.4	0.133327
	KO11	121	54239.4	0.223085
	KO12	116	51160.5	0.226737
	KO13	144	58867.5	0.244617
Olig2		Count	NT Area	% cells
	KO1	48	140076	0.0342672
	KO2	28	150808	0.0185667
	KO3	34	147283	0.0230848
	KO4	50	143044	0.0349543
	KO5	42	146649	0.0286398
	KO6	29	97078.5	0.0298727
	KO7	34	101563	0.0334769
	KO8	42	105585	0.0397784
	KO9	45	108328	0.0415406
	KO10	37	97504.4	0.037947
	KO11	59	54239.4	0.108777
	KO12	58	51160.5	0.113369
	KO13	77	58867.5	0.130802
